# Supplementary material for: A first faunistic study on the tribe Oniticellini Kolbe, 1905 (Coleoptera: Scarabaeidae) of Baikunthapur Tropical Forest of the Himalayan foothills, West Bengal, India
Source: Biodivers Data J. 2020 Dec 3;8:e57444. doi: 10.3897/BDJ.8.e57444 (PMC7728729; doi:10.3897/BDJ.8.e57444)
Supplement: XML Treatment for Scarabaeinae [file BDJ.8.e57444-treatment2.xml]

<!DOCTYPE tp:taxon-treatment
  PUBLIC "-//TaxonX//DTD Taxonomic Treatment Publishing DTD v0 20100105//EN" "tax-treatment-NSO.dtd">
<tp:taxon-treatment xmlns:tp="http://www.plazi.org/taxpub"><tp:treatment-meta><mixed-citation publication-type="journal"><person-group><name><surname>Sarkar</surname><given-names>Subhankar Kumar</given-names></name><name><surname>Kharel</surname><given-names>Bhim Prasad</given-names></name></person-group><article-title>A first faunistic study on the tribe <tp:taxon-name><tp:taxon-name-part taxon-name-part-type="tribe">Oniticellini</tp:taxon-name-part></tp:taxon-name> Kolbe, 1905 (<tp:taxon-name><tp:taxon-name-part taxon-name-part-type="order">Coleoptera</tp:taxon-name-part></tp:taxon-name>: <tp:taxon-name><tp:taxon-name-part taxon-name-part-type="family">Scarabaeidae</tp:taxon-name-part></tp:taxon-name>) of Baikunthapur Tropical Forest of the Himalayan foothills, West Bengal, India</article-title><source>Biodivers Data J</source><day>03</day><month>12</month><year>2020</year><volume>8</volume><pub-id pub-id-type="doi">10.3897/BDJ.8.e57444</pub-id></mixed-citation></tp:treatment-meta><tp:nomenclature><tp:taxon-name>
              <object-id xmlns:xlink="http://www.w3.org/1999/xlink" content-type="arpha" xlink:type="simple">619AEEED-5E97-5B29-8336-B77E93D36AF6</object-id>
              <tp:taxon-name-part taxon-name-part-type="subfamily">Scarabaeinae</tp:taxon-name-part>
            </tp:taxon-name><tp:taxon-authority>Latreille, 1802</tp:taxon-authority></tp:nomenclature></tp:taxon-treatment>
