# Supplementary material for: A first faunistic study on the tribe Oniticellini Kolbe, 1905 (Coleoptera: Scarabaeidae) of Baikunthapur Tropical Forest of the Himalayan foothills, West Bengal, India
Source: Biodivers Data J. 2020 Dec 3;8:e57444. doi: 10.3897/BDJ.8.e57444 (PMC7728729; doi:10.3897/BDJ.8.e57444)
Supplement: XML Treatment for Liatongus affinis [file BDJ.8.e57444-treatment6.xml]

<!DOCTYPE tp:taxon-treatment
  PUBLIC "-//TaxonX//DTD Taxonomic Treatment Publishing DTD v0 20100105//EN" "tax-treatment-NSO.dtd">
<tp:taxon-treatment xmlns:tp="http://www.plazi.org/taxpub"><tp:treatment-meta><mixed-citation publication-type="journal"><person-group><name><surname>Sarkar</surname><given-names>Subhankar Kumar</given-names></name><name><surname>Kharel</surname><given-names>Bhim Prasad</given-names></name></person-group><article-title>A first faunistic study on the tribe <tp:taxon-name><tp:taxon-name-part taxon-name-part-type="tribe">Oniticellini</tp:taxon-name-part></tp:taxon-name> Kolbe, 1905 (<tp:taxon-name><tp:taxon-name-part taxon-name-part-type="order">Coleoptera</tp:taxon-name-part></tp:taxon-name>: <tp:taxon-name><tp:taxon-name-part taxon-name-part-type="family">Scarabaeidae</tp:taxon-name-part></tp:taxon-name>) of Baikunthapur Tropical Forest of the Himalayan foothills, West Bengal, India</article-title><source>Biodivers Data J</source><day>03</day><month>12</month><year>2020</year><volume>8</volume><pub-id pub-id-type="doi">10.3897/BDJ.8.e57444</pub-id></mixed-citation></tp:treatment-meta><tp:nomenclature><tp:taxon-name><object-id xmlns:xlink="http://www.w3.org/1999/xlink" content-type="arpha" xlink:type="simple">C8BCD6DC-C9AF-57C3-BA9E-0F6853C0D8CC</object-id><tp:taxon-name-part taxon-name-part-type="genus">Liatongus</tp:taxon-name-part> <tp:taxon-name-part taxon-name-part-type="species">affinis</tp:taxon-name-part></tp:taxon-name><tp:taxon-authority>(Arrow, 1908)</tp:taxon-authority></tp:nomenclature><tp:treatment-sec sec-type="materials"><title>Materials</title><list list-type="alpha-lower" list-content="occurrences"><list-item><p><bold>Type status:</bold> <named-content xmlns:xlink="http://www.w3.org/1999/xlink" content-type="dwc:typeStatus" xlink:type="simple">Other material</named-content>. <bold>Occurrence:</bold> recordedBy: <named-content xmlns:xlink="http://www.w3.org/1999/xlink" content-type="dwc:recordedBy" xlink:type="simple">Subhankar Kumar Sarkar</named-content>; sex: <named-content xmlns:xlink="http://www.w3.org/1999/xlink" content-type="dwc:sex" xlink:type="simple">1 male</named-content>; <bold>Location:</bold> country: <named-content xmlns:xlink="http://www.w3.org/1999/xlink" content-type="dwc:country" xlink:type="simple">India</named-content>; countryCode: <named-content xmlns:xlink="http://www.w3.org/1999/xlink" content-type="dwc:countryCode" xlink:type="simple">IND</named-content>; stateProvince: <named-content xmlns:xlink="http://www.w3.org/1999/xlink" content-type="dwc:stateProvince" xlink:type="simple">West Bengal</named-content>; municipality: <named-content xmlns:xlink="http://www.w3.org/1999/xlink" content-type="dwc:municipality" xlink:type="simple">Jalpaiguri</named-content>; locality: <named-content xmlns:xlink="http://www.w3.org/1999/xlink" content-type="dwc:locality" xlink:type="simple">Ambari range of Baikunthapur Forest</named-content>; verbatimCoordinates: <named-content xmlns:xlink="http://www.w3.org/1999/xlink" content-type="dwc:verbatimCoordinates" xlink:type="simple"><named-content content-type="dwc:verbatimCoordinates" xlink:type="simple">26°41'3.21"N, 88°34'46.86"E</named-content></named-content>; <bold>Event:</bold> samplingProtocol: <named-content xmlns:xlink="http://www.w3.org/1999/xlink" content-type="dwc:samplingProtocol" xlink:type="simple">Pitfall trap</named-content>; eventDate: <named-content xmlns:xlink="http://www.w3.org/1999/xlink" content-type="dwc:eventDate" xlink:type="simple">19-Aug-18</named-content>; habitat: <named-content xmlns:xlink="http://www.w3.org/1999/xlink" content-type="dwc:habitat" xlink:type="simple">Mammalian dung</named-content>; <bold>Record Level:</bold> collectionCode: <named-content xmlns:xlink="http://www.w3.org/1999/xlink" content-type="dwc:collectionCode" xlink:type="simple">ZE-KU_BKF01</named-content>; basisOfRecord: <named-content xmlns:xlink="http://www.w3.org/1999/xlink" content-type="dwc:basisOfRecord" xlink:type="simple">Preserved Specimen</named-content></p></list-item><list-item><p><bold>Type status:</bold> <named-content xmlns:xlink="http://www.w3.org/1999/xlink" content-type="dwc:typeStatus" xlink:type="simple">Other material</named-content>. <bold>Occurrence:</bold> recordedBy: <named-content xmlns:xlink="http://www.w3.org/1999/xlink" content-type="dwc:recordedBy" xlink:type="simple">Subhankar Kumar Sarkar and Bhim Prasad Kharel</named-content>; sex: <named-content xmlns:xlink="http://www.w3.org/1999/xlink" content-type="dwc:sex" xlink:type="simple">2 males</named-content>; <bold>Location:</bold> country: <named-content xmlns:xlink="http://www.w3.org/1999/xlink" content-type="dwc:country" xlink:type="simple">India</named-content>; countryCode: <named-content xmlns:xlink="http://www.w3.org/1999/xlink" content-type="dwc:countryCode" xlink:type="simple">IND</named-content>; stateProvince: <named-content xmlns:xlink="http://www.w3.org/1999/xlink" content-type="dwc:stateProvince" xlink:type="simple">West Bengal</named-content>; municipality: <named-content xmlns:xlink="http://www.w3.org/1999/xlink" content-type="dwc:municipality" xlink:type="simple">Jalpaiguri</named-content>; locality: <named-content xmlns:xlink="http://www.w3.org/1999/xlink" content-type="dwc:locality" xlink:type="simple">Apalchand range of Baikunthapur Forest</named-content>; verbatimCoordinates: <named-content xmlns:xlink="http://www.w3.org/1999/xlink" content-type="dwc:verbatimCoordinates" xlink:type="simple"><named-content content-type="dwc:verbatimCoordinates" xlink:type="simple">26°46'41.98"N, 88°37'26.35"E</named-content></named-content>; <bold>Event:</bold> samplingProtocol: <named-content xmlns:xlink="http://www.w3.org/1999/xlink" content-type="dwc:samplingProtocol" xlink:type="simple">Hand picking from dung pats</named-content>; eventDate: <named-content xmlns:xlink="http://www.w3.org/1999/xlink" content-type="dwc:eventDate" xlink:type="simple">03-Mar-19</named-content>; habitat: <named-content xmlns:xlink="http://www.w3.org/1999/xlink" content-type="dwc:habitat" xlink:type="simple">Mammalian dung</named-content>; <bold>Record Level:</bold> collectionCode: <named-content xmlns:xlink="http://www.w3.org/1999/xlink" content-type="dwc:collectionCode" xlink:type="simple">ZE-KU_BKF02, ZE-KU_BKF03</named-content>; basisOfRecord: <named-content xmlns:xlink="http://www.w3.org/1999/xlink" content-type="dwc:basisOfRecord" xlink:type="simple">Preserved Specimen</named-content></p></list-item><list-item><p><bold>Type status:</bold> <named-content xmlns:xlink="http://www.w3.org/1999/xlink" content-type="dwc:typeStatus" xlink:type="simple">Other material</named-content>. <bold>Occurrence:</bold> recordedBy: <named-content xmlns:xlink="http://www.w3.org/1999/xlink" content-type="dwc:recordedBy" xlink:type="simple">Subhankar Kumar Sarkar and Bhim Prasad Kharel</named-content>; sex: <named-content xmlns:xlink="http://www.w3.org/1999/xlink" content-type="dwc:sex" xlink:type="simple">2 males</named-content>; <bold>Location:</bold> country: <named-content xmlns:xlink="http://www.w3.org/1999/xlink" content-type="dwc:country" xlink:type="simple">India</named-content>; countryCode: <named-content xmlns:xlink="http://www.w3.org/1999/xlink" content-type="dwc:countryCode" xlink:type="simple">IND</named-content>; stateProvince: <named-content xmlns:xlink="http://www.w3.org/1999/xlink" content-type="dwc:stateProvince" xlink:type="simple">West Bengal</named-content>; municipality: <named-content xmlns:xlink="http://www.w3.org/1999/xlink" content-type="dwc:municipality" xlink:type="simple">Jalpaiguri</named-content>; locality: <named-content xmlns:xlink="http://www.w3.org/1999/xlink" content-type="dwc:locality" xlink:type="simple">Dabgram range of Baikunthapur Forest</named-content>; verbatimCoordinates: <named-content xmlns:xlink="http://www.w3.org/1999/xlink" content-type="dwc:verbatimCoordinates" xlink:type="simple"><named-content content-type="dwc:verbatimCoordinates" xlink:type="simple">26°40'46.84"N, 88°29'47.24"E</named-content></named-content>; <bold>Event:</bold> samplingProtocol: <named-content xmlns:xlink="http://www.w3.org/1999/xlink" content-type="dwc:samplingProtocol" xlink:type="simple">Hand picking from dung pats</named-content>; eventDate: <named-content xmlns:xlink="http://www.w3.org/1999/xlink" content-type="dwc:eventDate" xlink:type="simple">05-Jan-20</named-content>; habitat: <named-content xmlns:xlink="http://www.w3.org/1999/xlink" content-type="dwc:habitat" xlink:type="simple">Mammalian dung</named-content>; <bold>Record Level:</bold> collectionCode: <named-content xmlns:xlink="http://www.w3.org/1999/xlink" content-type="dwc:collectionCode" xlink:type="simple">ZE-KU_BKF04, ZE-KU_BKF05</named-content>; basisOfRecord: <named-content xmlns:xlink="http://www.w3.org/1999/xlink" content-type="dwc:basisOfRecord" xlink:type="simple">Preserved Specimen</named-content></p></list-item></list></tp:treatment-sec><tp:treatment-sec sec-type="Ecological interactions"><title>Ecological interactions</title><sec sec-type="Feeds on"><title>Feeds on</title><p>Mammalian dung</p></sec></tp:treatment-sec><tp:treatment-sec sec-type="Distribution"><title>Distribution</title><p>CHINA; INDIA: Assam, Karnataka, Manipur, Tripura, West Bengal; MYANMAR; THAILAND (<xref ref-type="bibr" rid="B6011222">Chatterjee and Biswas 2000</xref>, <xref ref-type="bibr" rid="B6011275">Karimbumkara and Priyadarsanan 2013</xref>, <xref ref-type="bibr" rid="B6011497">Schoolmeesters 2020</xref>).</p></tp:treatment-sec><tp:treatment-sec sec-type="Diagnosis"><title>Diagnosis</title><p>This species can be distinguished from other <italic><tp:taxon-name><tp:taxon-name-part taxon-name-part-type="genus" reg="Liatongus">Liatongus</tp:taxon-name-part></tp:taxon-name></italic> species by the following combination of characters (Fig. <xref ref-type="fig" rid="F6014164">2</xref><xref ref-type="fig" rid="F6014169">a</xref>): Length 7 mm, breadth 4 mm; upper surface dark and moderately shining; head bears a broad transverse carina on the vertex with its angles forming a pair of sharp pointed divergent processes; clypeus bilobed at front and nearly straight at sides, moderately punctured and bears a curved carina posteriorly; pronotum dark brown on the disc, laterally testaceous, strongly and closely punctured, with a mid-longitudinal groove near the base and a slight vertical declivity in the middle anteriorly; elytra deeply striate, irregularly punctured, intervals slightly convex; metasternal shield finely punctured, mid-longitudinally grooved; pygidium coarsely punctured, surface coriaceous. Genitalia: Phallobase elongate, broad at base, heavily sclerotised (Fig. <xref ref-type="fig" rid="F6014187">3</xref><xref ref-type="fig" rid="F6014209">a</xref>); parameres broad, ventrally curved with the apex extended into a hook-like process (Fig. <xref ref-type="fig" rid="F6014187">3</xref><xref ref-type="fig" rid="F6014210">b</xref>).</p></tp:treatment-sec><tp:treatment-sec><!--Section generated to contain objects referenced in tp:taxon-treatment.--><fig-group id="F6014164" position="float" orientation="portrait"><caption><p>Figure 2: a. Dorsal habitus of <italic><tp:taxon-name><tp:taxon-name-part taxon-name-part-type="genus" reg="Liatongus">Liatongus</tp:taxon-name-part> <tp:taxon-name-part taxon-name-part-type="species" reg="affinis">affinis</tp:taxon-name-part></tp:taxon-name></italic> (Arrow, 1908) ♂; b. Dorsal habitus of <italic><tp:taxon-name><tp:taxon-name-part taxon-name-part-type="genus" reg="Liatongus">Liatongus</tp:taxon-name-part> <tp:taxon-name-part taxon-name-part-type="species" reg="mergacerus">mergacerus</tp:taxon-name-part></tp:taxon-name></italic> (Hope, 1831) ♂; c. Dorsal habitus of <italic><tp:taxon-name><tp:taxon-name-part taxon-name-part-type="genus" reg="Liatongus">Liatongus</tp:taxon-name-part> <tp:taxon-name-part taxon-name-part-type="species" reg="rhinoceros">rhinoceros</tp:taxon-name-part></tp:taxon-name></italic> Arrow, 1931 ♀; d. Dorsal habitus of <italic><tp:taxon-name><tp:taxon-name-part taxon-name-part-type="genus" reg="Tiniocellus">Tiniocellus</tp:taxon-name-part> <tp:taxon-name-part taxon-name-part-type="species" reg="imbellis">imbellis</tp:taxon-name-part></tp:taxon-name></italic> (Bates, 1891) ♀; e. Dorsal habitus of <italic><tp:taxon-name><tp:taxon-name-part taxon-name-part-type="genus" reg="Tiniocellus">Tiniocellus</tp:taxon-name-part> <tp:taxon-name-part taxon-name-part-type="species" reg="spinipes">spinipes</tp:taxon-name-part></tp:taxon-name></italic> (Roth, 1851) ♀</p></caption><fig id="F6014169" position="float" orientation="portrait"><object-id xmlns:xlink="http://www.w3.org/1999/xlink" content-type="arpha" xlink:type="simple">5ADA4A77-CA37-5449-B34A-7C63431EA22D</object-id><object-id xmlns:xlink="http://www.w3.org/1999/xlink" content-type="doi" xlink:type="simple">10.3897/BDJ.8.e57444.figure2a</object-id><label>Figure 2a.</label><graphic xmlns:xlink="http://www.w3.org/1999/xlink" xlink:href="bdj-08-e57444-g002_a.jpg" xlink:type="simple" position="float" orientation="portrait" id="oo_440463.jpg"><uri content-type="original_file" xlink:type="simple">https://binary.pensoft.net/fig/440463</uri></graphic></fig><fig id="F6014170" position="float" orientation="portrait"><object-id xmlns:xlink="http://www.w3.org/1999/xlink" content-type="arpha" xlink:type="simple">ABE3C36E-0809-53E8-BD1F-49DD53F9ED34</object-id><object-id xmlns:xlink="http://www.w3.org/1999/xlink" content-type="doi" xlink:type="simple">10.3897/BDJ.8.e57444.figure2b</object-id><label>Figure 2b.</label><graphic xmlns:xlink="http://www.w3.org/1999/xlink" xlink:href="bdj-08-e57444-g002_b.jpg" xlink:type="simple" position="float" orientation="portrait" id="oo_440464.jpg"><uri content-type="original_file" xlink:type="simple">https://binary.pensoft.net/fig/440464</uri></graphic></fig><fig id="F6014171" position="float" orientation="portrait"><object-id xmlns:xlink="http://www.w3.org/1999/xlink" content-type="arpha" xlink:type="simple">15923A7E-CDB3-5846-A6AC-AAF5ED193807</object-id><object-id xmlns:xlink="http://www.w3.org/1999/xlink" content-type="doi" xlink:type="simple">10.3897/BDJ.8.e57444.figure2c</object-id><label>Figure 2c.</label><graphic xmlns:xlink="http://www.w3.org/1999/xlink" xlink:href="bdj-08-e57444-g002_c.jpg" xlink:type="simple" position="float" orientation="portrait" id="oo_440465.jpg"><uri content-type="original_file" xlink:type="simple">https://binary.pensoft.net/fig/440465</uri></graphic></fig><fig id="F6014172" position="float" orientation="portrait"><object-id xmlns:xlink="http://www.w3.org/1999/xlink" content-type="arpha" xlink:type="simple">5FB6CD95-0C4A-5D6D-8950-DBF082861AF6</object-id><object-id xmlns:xlink="http://www.w3.org/1999/xlink" content-type="doi" xlink:type="simple">10.3897/BDJ.8.e57444.figure2d</object-id><label>Figure 2d.</label><graphic xmlns:xlink="http://www.w3.org/1999/xlink" xlink:href="bdj-08-e57444-g002_d.jpg" xlink:type="simple" position="float" orientation="portrait" id="oo_440466.jpg"><uri content-type="original_file" xlink:type="simple">https://binary.pensoft.net/fig/440466</uri></graphic></fig><fig id="F6014173" position="float" orientation="portrait"><object-id xmlns:xlink="http://www.w3.org/1999/xlink" content-type="arpha" xlink:type="simple">CAFC083D-213C-55BF-875B-C229355C6320</object-id><object-id xmlns:xlink="http://www.w3.org/1999/xlink" content-type="doi" xlink:type="simple">10.3897/BDJ.8.e57444.figure2e</object-id><label>Figure 2e.</label><graphic xmlns:xlink="http://www.w3.org/1999/xlink" xlink:href="bdj-08-e57444-g002_e.jpg" xlink:type="simple" position="float" orientation="portrait" id="oo_440467.jpg"><uri content-type="original_file" xlink:type="simple">https://binary.pensoft.net/fig/440467</uri></graphic></fig></fig-group><fig id="F6014169" position="float" orientation="portrait"><object-id xmlns:xlink="http://www.w3.org/1999/xlink" content-type="arpha" xlink:type="simple">5ADA4A77-CA37-5449-B34A-7C63431EA22D</object-id><object-id xmlns:xlink="http://www.w3.org/1999/xlink" content-type="doi" xlink:type="simple">10.3897/BDJ.8.e57444.figure2a</object-id><label>Figure 2a.</label><graphic xmlns:xlink="http://www.w3.org/1999/xlink" xlink:href="bdj-08-e57444-g002_a.jpg" xlink:type="simple" position="float" orientation="portrait" id="oo_440463.jpg"><uri content-type="original_file" xlink:type="simple">https://binary.pensoft.net/fig/440463</uri></graphic></fig><fig-group id="F6014187" position="float" orientation="portrait"><caption><p>Figure 3: a. Aedeagus of <italic><tp:taxon-name><tp:taxon-name-part taxon-name-part-type="genus" reg="Liatongus">Liatongus</tp:taxon-name-part> <tp:taxon-name-part taxon-name-part-type="species" reg="affinis">affinis</tp:taxon-name-part></tp:taxon-name></italic> (Arrow, 1908), lateral view; b. Parameres of <italic><tp:taxon-name><tp:taxon-name-part taxon-name-part-type="genus" reg="Liatongus">Liatongus</tp:taxon-name-part> <tp:taxon-name-part taxon-name-part-type="species" reg="affinis">affinis</tp:taxon-name-part></tp:taxon-name></italic> (Arrow, 1908), frontal view; c. Aedeagus of <italic><tp:taxon-name><tp:taxon-name-part taxon-name-part-type="genus" reg="Liatongus">Liatongus</tp:taxon-name-part> <tp:taxon-name-part taxon-name-part-type="species" reg="mergacerus">mergacerus</tp:taxon-name-part></tp:taxon-name></italic> (Hope, 1831), lateral view; d. Parameres of <italic><tp:taxon-name><tp:taxon-name-part taxon-name-part-type="genus" reg="Liatongus">Liatongus</tp:taxon-name-part> <tp:taxon-name-part taxon-name-part-type="species" reg="mergacerus">mergacerus</tp:taxon-name-part></tp:taxon-name></italic> (Hope, 1831), frontal view.</p></caption><fig id="F6014209" position="float" orientation="portrait"><object-id xmlns:xlink="http://www.w3.org/1999/xlink" content-type="arpha" xlink:type="simple">1EDD9EBB-1014-505D-BA99-CB7B91875CDB</object-id><object-id xmlns:xlink="http://www.w3.org/1999/xlink" content-type="doi" xlink:type="simple">10.3897/BDJ.8.e57444.figure3a</object-id><label>Figure 3a.</label><graphic xmlns:xlink="http://www.w3.org/1999/xlink" xlink:href="bdj-08-e57444-g003_a.jpg" xlink:type="simple" position="float" orientation="portrait" id="oo_440472.jpg"><uri content-type="original_file" xlink:type="simple">https://binary.pensoft.net/fig/440472</uri></graphic></fig><fig id="F6014210" position="float" orientation="portrait"><object-id xmlns:xlink="http://www.w3.org/1999/xlink" content-type="arpha" xlink:type="simple">89853A92-7025-53D7-BEBB-DD373ACF9F53</object-id><object-id xmlns:xlink="http://www.w3.org/1999/xlink" content-type="doi" xlink:type="simple">10.3897/BDJ.8.e57444.figure3b</object-id><label>Figure 3b.</label><graphic xmlns:xlink="http://www.w3.org/1999/xlink" xlink:href="bdj-08-e57444-g003_b.jpg" xlink:type="simple" position="float" orientation="portrait" id="oo_440473.jpg"><uri content-type="original_file" xlink:type="simple">https://binary.pensoft.net/fig/440473</uri></graphic></fig><fig id="F6014211" position="float" orientation="portrait"><object-id xmlns:xlink="http://www.w3.org/1999/xlink" content-type="arpha" xlink:type="simple">42274AEE-4B9E-5A0B-ACC9-C42A3D1BC415</object-id><object-id xmlns:xlink="http://www.w3.org/1999/xlink" content-type="doi" xlink:type="simple">10.3897/BDJ.8.e57444.figure3c</object-id><label>Figure 3c.</label><graphic xmlns:xlink="http://www.w3.org/1999/xlink" xlink:href="bdj-08-e57444-g003_c.jpg" xlink:type="simple" position="float" orientation="portrait" id="oo_440474.jpg"><uri content-type="original_file" xlink:type="simple">https://binary.pensoft.net/fig/440474</uri></graphic></fig><fig id="F6014212" position="float" orientation="portrait"><object-id xmlns:xlink="http://www.w3.org/1999/xlink" content-type="arpha" xlink:type="simple">75BC44CF-A1A9-5DCB-9ABB-E4E134ED11E6</object-id><object-id xmlns:xlink="http://www.w3.org/1999/xlink" content-type="doi" xlink:type="simple">10.3897/BDJ.8.e57444.figure3d</object-id><label>Figure 3d.</label><graphic xmlns:xlink="http://www.w3.org/1999/xlink" xlink:href="bdj-08-e57444-g003_d.jpg" xlink:type="simple" position="float" orientation="portrait" id="oo_440475.jpg"><uri content-type="original_file" xlink:type="simple">https://binary.pensoft.net/fig/440475</uri></graphic></fig></fig-group><fig id="F6014209" position="float" orientation="portrait"><object-id xmlns:xlink="http://www.w3.org/1999/xlink" content-type="arpha" xlink:type="simple">1EDD9EBB-1014-505D-BA99-CB7B91875CDB</object-id><object-id xmlns:xlink="http://www.w3.org/1999/xlink" content-type="doi" xlink:type="simple">10.3897/BDJ.8.e57444.figure3a</object-id><label>Figure 3a.</label><graphic xmlns:xlink="http://www.w3.org/1999/xlink" xlink:href="bdj-08-e57444-g003_a.jpg" xlink:type="simple" position="float" orientation="portrait" id="oo_440472.jpg"><uri content-type="original_file" xlink:type="simple">https://binary.pensoft.net/fig/440472</uri></graphic></fig><fig id="F6014210" position="float" orientation="portrait"><object-id xmlns:xlink="http://www.w3.org/1999/xlink" content-type="arpha" xlink:type="simple">89853A92-7025-53D7-BEBB-DD373ACF9F53</object-id><object-id xmlns:xlink="http://www.w3.org/1999/xlink" content-type="doi" xlink:type="simple">10.3897/BDJ.8.e57444.figure3b</object-id><label>Figure 3b.</label><graphic xmlns:xlink="http://www.w3.org/1999/xlink" xlink:href="bdj-08-e57444-g003_b.jpg" xlink:type="simple" position="float" orientation="portrait" id="oo_440473.jpg"><uri content-type="original_file" xlink:type="simple">https://binary.pensoft.net/fig/440473</uri></graphic></fig></tp:treatment-sec><ref-list><ref id="B6011222"><element-citation xmlns:xlink="http://www.w3.org/1999/xlink" publication-type="article" xlink:type="simple"><person-group person-group-type="author"><name name-style="western"><surname>Chatterjee</surname><given-names>S K</given-names></name><name name-style="western"><surname>Biswas</surname><given-names>S</given-names></name></person-group><year>2000</year><article-title><tp:taxon-name><tp:taxon-name-part taxon-name-part-type="class">Insecta</tp:taxon-name-part></tp:taxon-name>: <tp:taxon-name><tp:taxon-name-part taxon-name-part-type="order">Coleoptera</tp:taxon-name-part></tp:taxon-name>: <tp:taxon-name><tp:taxon-name-part taxon-name-part-type="family">Scarabaeidae</tp:taxon-name-part></tp:taxon-name>.</article-title><source>Zoological Survey of India, Fauna of Tripura, State Fauna Series</source><volume>7</volume><issue>3</issue><fpage>87</fpage><lpage>98</lpage></element-citation></ref><ref id="B6011275"><element-citation xmlns:xlink="http://www.w3.org/1999/xlink" publication-type="article" xlink:type="simple"><person-group person-group-type="author"><name name-style="western"><surname>Karimbumkara</surname><given-names>S N</given-names></name><name name-style="western"><surname>Priyadarsanan</surname><given-names>D R</given-names></name></person-group><year>2013</year><article-title>Fauna of Karnataka, State Fauna Series.</article-title><source>Zoological Survey of India</source><volume>21</volume><fpage>173</fpage><lpage>178</lpage></element-citation></ref><ref id="B6011497"><element-citation xmlns:xlink="http://www.w3.org/1999/xlink" publication-type="website" xlink:type="simple"><person-group person-group-type="author"><name name-style="western"><surname>Schoolmeesters</surname><given-names>P</given-names></name></person-group><article-title>Catalogue of Life: Annual Checklist, 2019 World <tp:taxon-name><tp:taxon-name-part taxon-name-part-type="family">Scarabaeidae</tp:taxon-name-part></tp:taxon-name></article-title><uri xlink:type="simple">www.catalogueoflife.org/col/details/database/id/27</uri><date-in-citation content-type="access-date">2020-05-28T00:00:00+03:00</date-in-citation></element-citation></ref></ref-list></tp:taxon-treatment>
