# Supplementary material for: A first faunistic study on the tribe Oniticellini Kolbe, 1905 (Coleoptera: Scarabaeidae) of Baikunthapur Tropical Forest of the Himalayan foothills, West Bengal, India
Source: Biodivers Data J. 2020 Dec 3;8:e57444. doi: 10.3897/BDJ.8.e57444 (PMC7728729; doi:10.3897/BDJ.8.e57444)
Supplement: XML Treatment for Tiniocellus spinipes [file BDJ.8.e57444-treatment11.xml]

<!DOCTYPE tp:taxon-treatment
  PUBLIC "-//TaxonX//DTD Taxonomic Treatment Publishing DTD v0 20100105//EN" "tax-treatment-NSO.dtd">
<tp:taxon-treatment xmlns:tp="http://www.plazi.org/taxpub"><tp:treatment-meta><mixed-citation publication-type="journal"><person-group><name><surname>Sarkar</surname><given-names>Subhankar Kumar</given-names></name><name><surname>Kharel</surname><given-names>Bhim Prasad</given-names></name></person-group><article-title>A first faunistic study on the tribe <tp:taxon-name><tp:taxon-name-part taxon-name-part-type="tribe">Oniticellini</tp:taxon-name-part></tp:taxon-name> Kolbe, 1905 (<tp:taxon-name><tp:taxon-name-part taxon-name-part-type="order">Coleoptera</tp:taxon-name-part></tp:taxon-name>: <tp:taxon-name><tp:taxon-name-part taxon-name-part-type="family">Scarabaeidae</tp:taxon-name-part></tp:taxon-name>) of Baikunthapur Tropical Forest of the Himalayan foothills, West Bengal, India</article-title><source>Biodivers Data J</source><day>03</day><month>12</month><year>2020</year><volume>8</volume><pub-id pub-id-type="doi">10.3897/BDJ.8.e57444</pub-id></mixed-citation></tp:treatment-meta><tp:nomenclature><tp:taxon-name><object-id xmlns:xlink="http://www.w3.org/1999/xlink" content-type="arpha" xlink:type="simple">B1CBE606-08C3-52BE-8D6F-AED83710D6FA</object-id><tp:taxon-name-part taxon-name-part-type="genus">Tiniocellus</tp:taxon-name-part> <tp:taxon-name-part taxon-name-part-type="species">spinipes</tp:taxon-name-part></tp:taxon-name><tp:taxon-authority>(Roth, 1851)</tp:taxon-authority></tp:nomenclature><tp:treatment-sec sec-type="materials"><title>Materials</title><list list-type="alpha-lower" list-content="occurrences"><list-item><p><bold>Type status:</bold> <named-content xmlns:xlink="http://www.w3.org/1999/xlink" content-type="dwc:typeStatus" xlink:type="simple">Other material</named-content>. <bold>Occurrence:</bold> recordedBy: <named-content xmlns:xlink="http://www.w3.org/1999/xlink" content-type="dwc:recordedBy" xlink:type="simple">Bhim Prasad Kharel</named-content>; sex: <named-content xmlns:xlink="http://www.w3.org/1999/xlink" content-type="dwc:sex" xlink:type="simple">1 female</named-content>; <bold>Location:</bold> country: <named-content xmlns:xlink="http://www.w3.org/1999/xlink" content-type="dwc:country" xlink:type="simple">India</named-content>; countryCode: <named-content xmlns:xlink="http://www.w3.org/1999/xlink" content-type="dwc:countryCode" xlink:type="simple">IND</named-content>; stateProvince: <named-content xmlns:xlink="http://www.w3.org/1999/xlink" content-type="dwc:stateProvince" xlink:type="simple">West Bengal</named-content>; municipality: <named-content xmlns:xlink="http://www.w3.org/1999/xlink" content-type="dwc:municipality" xlink:type="simple">Jalpaiguri</named-content>; locality: <named-content xmlns:xlink="http://www.w3.org/1999/xlink" content-type="dwc:locality" xlink:type="simple">Ambari range of Baikunthapur Forest</named-content>; verbatimCoordinates: <named-content xmlns:xlink="http://www.w3.org/1999/xlink" content-type="dwc:verbatimCoordinates" xlink:type="simple"><named-content content-type="dwc:verbatimCoordinates" xlink:type="simple">26°41'35.99"N, 88°35'15.02"E</named-content></named-content>; <bold>Event:</bold> samplingProtocol: <named-content xmlns:xlink="http://www.w3.org/1999/xlink" content-type="dwc:samplingProtocol" xlink:type="simple">Hand picking from dung pats</named-content>; eventDate: <named-content xmlns:xlink="http://www.w3.org/1999/xlink" content-type="dwc:eventDate" xlink:type="simple">27-Jul-18</named-content>; habitat: <named-content xmlns:xlink="http://www.w3.org/1999/xlink" content-type="dwc:habitat" xlink:type="simple">Mammalian dung</named-content>; <bold>Record Level:</bold> collectionCode: <named-content xmlns:xlink="http://www.w3.org/1999/xlink" content-type="dwc:collectionCode" xlink:type="simple">ZE-KU_BKF29</named-content>; basisOfRecord: <named-content xmlns:xlink="http://www.w3.org/1999/xlink" content-type="dwc:basisOfRecord" xlink:type="simple">Preserved Specimen</named-content></p></list-item><list-item><p><bold>Type status:</bold> <named-content xmlns:xlink="http://www.w3.org/1999/xlink" content-type="dwc:typeStatus" xlink:type="simple">Other material</named-content>. <bold>Occurrence:</bold> recordedBy: <named-content xmlns:xlink="http://www.w3.org/1999/xlink" content-type="dwc:recordedBy" xlink:type="simple">Bhim Prasad Kharel</named-content>; sex: <named-content xmlns:xlink="http://www.w3.org/1999/xlink" content-type="dwc:sex" xlink:type="simple">1 female</named-content>; <bold>Location:</bold> country: <named-content xmlns:xlink="http://www.w3.org/1999/xlink" content-type="dwc:country" xlink:type="simple">India</named-content>; countryCode: <named-content xmlns:xlink="http://www.w3.org/1999/xlink" content-type="dwc:countryCode" xlink:type="simple">IND</named-content>; stateProvince: <named-content xmlns:xlink="http://www.w3.org/1999/xlink" content-type="dwc:stateProvince" xlink:type="simple">West Bengal</named-content>; municipality: <named-content xmlns:xlink="http://www.w3.org/1999/xlink" content-type="dwc:municipality" xlink:type="simple">Jalpaiguri</named-content>; locality: <named-content xmlns:xlink="http://www.w3.org/1999/xlink" content-type="dwc:locality" xlink:type="simple">Apalchand range of Baikunthapur Forest</named-content>; verbatimCoordinates: <named-content xmlns:xlink="http://www.w3.org/1999/xlink" content-type="dwc:verbatimCoordinates" xlink:type="simple"><named-content content-type="dwc:verbatimCoordinates" xlink:type="simple">26°46'37.34"N, 88°37'12.63"E</named-content></named-content>; <bold>Event:</bold> samplingProtocol: <named-content xmlns:xlink="http://www.w3.org/1999/xlink" content-type="dwc:samplingProtocol" xlink:type="simple">Pitfall trap</named-content>; eventDate: <named-content xmlns:xlink="http://www.w3.org/1999/xlink" content-type="dwc:eventDate" xlink:type="simple">27-Sep-18</named-content>; habitat: <named-content xmlns:xlink="http://www.w3.org/1999/xlink" content-type="dwc:habitat" xlink:type="simple">Mammalian dung</named-content>; <bold>Record Level:</bold> collectionCode: <named-content xmlns:xlink="http://www.w3.org/1999/xlink" content-type="dwc:collectionCode" xlink:type="simple">ZE-KU_BKF30</named-content>; basisOfRecord: <named-content xmlns:xlink="http://www.w3.org/1999/xlink" content-type="dwc:basisOfRecord" xlink:type="simple">Preserved Specimen</named-content></p></list-item><list-item><p><bold>Type status:</bold> <named-content xmlns:xlink="http://www.w3.org/1999/xlink" content-type="dwc:typeStatus" xlink:type="simple">Other material</named-content>. <bold>Occurrence:</bold> recordedBy: <named-content xmlns:xlink="http://www.w3.org/1999/xlink" content-type="dwc:recordedBy" xlink:type="simple">Subhankar Kumar Sarkar</named-content>; sex: <named-content xmlns:xlink="http://www.w3.org/1999/xlink" content-type="dwc:sex" xlink:type="simple">1 female</named-content>; <bold>Location:</bold> country: <named-content xmlns:xlink="http://www.w3.org/1999/xlink" content-type="dwc:country" xlink:type="simple">India</named-content>; countryCode: <named-content xmlns:xlink="http://www.w3.org/1999/xlink" content-type="dwc:countryCode" xlink:type="simple">IND</named-content>; stateProvince: <named-content xmlns:xlink="http://www.w3.org/1999/xlink" content-type="dwc:stateProvince" xlink:type="simple">West Bengal</named-content>; municipality: <named-content xmlns:xlink="http://www.w3.org/1999/xlink" content-type="dwc:municipality" xlink:type="simple">Jalpaiguri</named-content>; locality: <named-content xmlns:xlink="http://www.w3.org/1999/xlink" content-type="dwc:locality" xlink:type="simple">Dabgram range of Baikunthapur Forest</named-content>; verbatimCoordinates: <named-content xmlns:xlink="http://www.w3.org/1999/xlink" content-type="dwc:verbatimCoordinates" xlink:type="simple"><named-content content-type="dwc:verbatimCoordinates" xlink:type="simple">26°41'16.01"N, 88°29'47.62"E</named-content></named-content>; <bold>Event:</bold> samplingProtocol: <named-content xmlns:xlink="http://www.w3.org/1999/xlink" content-type="dwc:samplingProtocol" xlink:type="simple">Pit fall trap</named-content>; eventDate: <named-content xmlns:xlink="http://www.w3.org/1999/xlink" content-type="dwc:eventDate" xlink:type="simple">12-Jan-19</named-content>; habitat: <named-content xmlns:xlink="http://www.w3.org/1999/xlink" content-type="dwc:habitat" xlink:type="simple">Mammalian dung</named-content>; <bold>Record Level:</bold> collectionCode: <named-content xmlns:xlink="http://www.w3.org/1999/xlink" content-type="dwc:collectionCode" xlink:type="simple">ZE-KU_BKF31</named-content>; basisOfRecord: <named-content xmlns:xlink="http://www.w3.org/1999/xlink" content-type="dwc:basisOfRecord" xlink:type="simple">Preserved Specimen</named-content></p></list-item><list-item><p><bold>Type status:</bold> <named-content xmlns:xlink="http://www.w3.org/1999/xlink" content-type="dwc:typeStatus" xlink:type="simple">Other material</named-content>. <bold>Occurrence:</bold> recordedBy: <named-content xmlns:xlink="http://www.w3.org/1999/xlink" content-type="dwc:recordedBy" xlink:type="simple">Subhankar Kumar Sarkar</named-content>; sex: <named-content xmlns:xlink="http://www.w3.org/1999/xlink" content-type="dwc:sex" xlink:type="simple">2 females</named-content>; <bold>Location:</bold> country: <named-content xmlns:xlink="http://www.w3.org/1999/xlink" content-type="dwc:country" xlink:type="simple">India</named-content>; countryCode: <named-content xmlns:xlink="http://www.w3.org/1999/xlink" content-type="dwc:countryCode" xlink:type="simple">IND</named-content>; stateProvince: <named-content xmlns:xlink="http://www.w3.org/1999/xlink" content-type="dwc:stateProvince" xlink:type="simple">West Bengal</named-content>; municipality: <named-content xmlns:xlink="http://www.w3.org/1999/xlink" content-type="dwc:municipality" xlink:type="simple">Jalpaiguri</named-content>; locality: <named-content xmlns:xlink="http://www.w3.org/1999/xlink" content-type="dwc:locality" xlink:type="simple">Belakoba range of Baikunthapur Forest</named-content>; verbatimCoordinates: <named-content xmlns:xlink="http://www.w3.org/1999/xlink" content-type="dwc:verbatimCoordinates" xlink:type="simple"><named-content content-type="dwc:verbatimCoordinates" xlink:type="simple">26°39'24.40"N, 88°35'4.01"E</named-content></named-content>; <bold>Event:</bold> samplingProtocol: <named-content xmlns:xlink="http://www.w3.org/1999/xlink" content-type="dwc:samplingProtocol" xlink:type="simple">Random sampling</named-content>; eventDate: <named-content xmlns:xlink="http://www.w3.org/1999/xlink" content-type="dwc:eventDate" xlink:type="simple">28-Dec-19</named-content>; habitat: <named-content xmlns:xlink="http://www.w3.org/1999/xlink" content-type="dwc:habitat" xlink:type="simple">Mammalian dung</named-content>; <bold>Record Level:</bold> collectionCode: <named-content xmlns:xlink="http://www.w3.org/1999/xlink" content-type="dwc:collectionCode" xlink:type="simple">ZE-KU_BKF32, ZE-KU_BKF33</named-content>; basisOfRecord: <named-content xmlns:xlink="http://www.w3.org/1999/xlink" content-type="dwc:basisOfRecord" xlink:type="simple">Preserved Specimen</named-content></p></list-item></list></tp:treatment-sec><tp:treatment-sec sec-type="Ecological interactions"><title>Ecological interactions</title><sec sec-type="Feeds on"><title>Feeds on</title><p>Mammalian dung</p></sec></tp:treatment-sec><tp:treatment-sec sec-type="Distribution"><title>Distribution</title><p>ANGOLA; BOTSWANA; BURKINA FASO; ERITREA; ETHIOPIA; GHANA; INDIA: Chhattisgarah, Gujarat, Haryana, Himachal Pradesh, Karnataka, Kerala, Madhya Pradesh, Maharashtra, Uttarakhand, Uttar Pradesh; IVORY COAST; KENYA; MALAWI; MOZAMBIQUE; NAMIBIA; PAKISTAN; REPUBLIC DEMOCRATIC CONGO; REPUBLIC OF GUINEA; REPUBLIC SOUTH AFRICA; SENEGAL; SOMALIA; TANZANIA; UGANDA; ZAMBIA; ZIMBABWE (<xref ref-type="bibr" rid="B6011386">Péringuey 1901</xref>, <xref ref-type="bibr" rid="B6011131">Branco 2010</xref>, <xref ref-type="bibr" rid="B6011561">Thomas et al. 2011</xref>, <xref ref-type="bibr" rid="B6011213">Chandra and Gupta 2013</xref>, <xref ref-type="bibr" rid="B6011275">Karimbumkara and Priyadarsanan 2013</xref>, <xref ref-type="bibr" rid="B6364439">Löbl and Smetana 2006</xref>, <xref ref-type="bibr" rid="B6011360">Noureen et al. 2015</xref>, <xref ref-type="bibr" rid="B6011231">Gajendra and Prasad 2016</xref>, <xref ref-type="bibr" rid="B6011395">Philips 2016</xref>, <xref ref-type="bibr" rid="B6010939">Anto and Vinod 2017</xref>, <xref ref-type="bibr" rid="B6011541">Singh et al. 2017</xref>, <xref ref-type="bibr" rid="B6011497">Schoolmeesters 2020</xref>).</p></tp:treatment-sec><tp:treatment-sec sec-type="Diagnosis"><title>Diagnosis</title><p>This species can be distinguished from other <italic><tp:taxon-name><tp:taxon-name-part taxon-name-part-type="genus" reg="Tiniocellus">Tiniocellus</tp:taxon-name-part></tp:taxon-name></italic> species by the following combination of characters (Fig. <xref ref-type="fig" rid="F6014164">2</xref><xref ref-type="fig" rid="F6014173">e</xref>): Length 6 mm, breadth 2.5 mm; upper surface dark; head short and broad, gently rounded at sides, with the vertex bearing two sinuate carina basally and the genae not protruding from sides of clypeus at clypeo-genal junction; clypeus anteriorly reflexed and deeply bilobed in the middle; pronotum coarsely and rugosely punctured, very dark on disc and testaceous at sides and bears a mid-longitudinal groove at the base; elytra shallowly striate and not completely covering the abdomen and metepisterna at the sides, interstriae flat, narrow and fringed before the hind margin, 1<sup>st</sup> interstria with 4, 5<sup>th</sup> with 2 and 7<sup>th</sup> with 1 long erect setae, 3<sup>rd</sup> without long erect setae, other than the tuft on apical declivity; metasternal shield smooth, with a very indistinct depression medially; pygidium narrower at base than the 1<sup>st</sup> to 5<sup>th</sup> elytral interstriae of the two elytra taken together; hind femur devoid of setae on postero-inferior edge.</p></tp:treatment-sec><tp:treatment-sec><!--Section generated to contain objects referenced in tp:taxon-treatment.--><fig-group id="F6014164" position="float" orientation="portrait"><caption><p>Figure 2: a. Dorsal habitus of <italic><tp:taxon-name><tp:taxon-name-part taxon-name-part-type="genus" reg="Liatongus">Liatongus</tp:taxon-name-part> <tp:taxon-name-part taxon-name-part-type="species" reg="affinis">affinis</tp:taxon-name-part></tp:taxon-name></italic> (Arrow, 1908) ♂; b. Dorsal habitus of <italic><tp:taxon-name><tp:taxon-name-part taxon-name-part-type="genus" reg="Liatongus">Liatongus</tp:taxon-name-part> <tp:taxon-name-part taxon-name-part-type="species" reg="mergacerus">mergacerus</tp:taxon-name-part></tp:taxon-name></italic> (Hope, 1831) ♂; c. Dorsal habitus of <italic><tp:taxon-name><tp:taxon-name-part taxon-name-part-type="genus" reg="Liatongus">Liatongus</tp:taxon-name-part> <tp:taxon-name-part taxon-name-part-type="species" reg="rhinoceros">rhinoceros</tp:taxon-name-part></tp:taxon-name></italic> Arrow, 1931 ♀; d. Dorsal habitus of <italic><tp:taxon-name><tp:taxon-name-part taxon-name-part-type="genus" reg="Tiniocellus">Tiniocellus</tp:taxon-name-part> <tp:taxon-name-part taxon-name-part-type="species" reg="imbellis">imbellis</tp:taxon-name-part></tp:taxon-name></italic> (Bates, 1891) ♀; e. Dorsal habitus of <italic><tp:taxon-name><tp:taxon-name-part taxon-name-part-type="genus" reg="Tiniocellus">Tiniocellus</tp:taxon-name-part> <tp:taxon-name-part taxon-name-part-type="species" reg="spinipes">spinipes</tp:taxon-name-part></tp:taxon-name></italic> (Roth, 1851) ♀</p></caption><fig id="F6014169" position="float" orientation="portrait"><object-id xmlns:xlink="http://www.w3.org/1999/xlink" content-type="arpha" xlink:type="simple">5ADA4A77-CA37-5449-B34A-7C63431EA22D</object-id><object-id xmlns:xlink="http://www.w3.org/1999/xlink" content-type="doi" xlink:type="simple">10.3897/BDJ.8.e57444.figure2a</object-id><label>Figure 2a.</label><graphic xmlns:xlink="http://www.w3.org/1999/xlink" xlink:href="bdj-08-e57444-g002_a.jpg" xlink:type="simple" position="float" orientation="portrait" id="oo_440463.jpg"><uri content-type="original_file" xlink:type="simple">https://binary.pensoft.net/fig/440463</uri></graphic></fig><fig id="F6014170" position="float" orientation="portrait"><object-id xmlns:xlink="http://www.w3.org/1999/xlink" content-type="arpha" xlink:type="simple">ABE3C36E-0809-53E8-BD1F-49DD53F9ED34</object-id><object-id xmlns:xlink="http://www.w3.org/1999/xlink" content-type="doi" xlink:type="simple">10.3897/BDJ.8.e57444.figure2b</object-id><label>Figure 2b.</label><graphic xmlns:xlink="http://www.w3.org/1999/xlink" xlink:href="bdj-08-e57444-g002_b.jpg" xlink:type="simple" position="float" orientation="portrait" id="oo_440464.jpg"><uri content-type="original_file" xlink:type="simple">https://binary.pensoft.net/fig/440464</uri></graphic></fig><fig id="F6014171" position="float" orientation="portrait"><object-id xmlns:xlink="http://www.w3.org/1999/xlink" content-type="arpha" xlink:type="simple">15923A7E-CDB3-5846-A6AC-AAF5ED193807</object-id><object-id xmlns:xlink="http://www.w3.org/1999/xlink" content-type="doi" xlink:type="simple">10.3897/BDJ.8.e57444.figure2c</object-id><label>Figure 2c.</label><graphic xmlns:xlink="http://www.w3.org/1999/xlink" xlink:href="bdj-08-e57444-g002_c.jpg" xlink:type="simple" position="float" orientation="portrait" id="oo_440465.jpg"><uri content-type="original_file" xlink:type="simple">https://binary.pensoft.net/fig/440465</uri></graphic></fig><fig id="F6014172" position="float" orientation="portrait"><object-id xmlns:xlink="http://www.w3.org/1999/xlink" content-type="arpha" xlink:type="simple">5FB6CD95-0C4A-5D6D-8950-DBF082861AF6</object-id><object-id xmlns:xlink="http://www.w3.org/1999/xlink" content-type="doi" xlink:type="simple">10.3897/BDJ.8.e57444.figure2d</object-id><label>Figure 2d.</label><graphic xmlns:xlink="http://www.w3.org/1999/xlink" xlink:href="bdj-08-e57444-g002_d.jpg" xlink:type="simple" position="float" orientation="portrait" id="oo_440466.jpg"><uri content-type="original_file" xlink:type="simple">https://binary.pensoft.net/fig/440466</uri></graphic></fig><fig id="F6014173" position="float" orientation="portrait"><object-id xmlns:xlink="http://www.w3.org/1999/xlink" content-type="arpha" xlink:type="simple">CAFC083D-213C-55BF-875B-C229355C6320</object-id><object-id xmlns:xlink="http://www.w3.org/1999/xlink" content-type="doi" xlink:type="simple">10.3897/BDJ.8.e57444.figure2e</object-id><label>Figure 2e.</label><graphic xmlns:xlink="http://www.w3.org/1999/xlink" xlink:href="bdj-08-e57444-g002_e.jpg" xlink:type="simple" position="float" orientation="portrait" id="oo_440467.jpg"><uri content-type="original_file" xlink:type="simple">https://binary.pensoft.net/fig/440467</uri></graphic></fig></fig-group><fig id="F6014173" position="float" orientation="portrait"><object-id xmlns:xlink="http://www.w3.org/1999/xlink" content-type="arpha" xlink:type="simple">CAFC083D-213C-55BF-875B-C229355C6320</object-id><object-id xmlns:xlink="http://www.w3.org/1999/xlink" content-type="doi" xlink:type="simple">10.3897/BDJ.8.e57444.figure2e</object-id><label>Figure 2e.</label><graphic xmlns:xlink="http://www.w3.org/1999/xlink" xlink:href="bdj-08-e57444-g002_e.jpg" xlink:type="simple" position="float" orientation="portrait" id="oo_440467.jpg"><uri content-type="original_file" xlink:type="simple">https://binary.pensoft.net/fig/440467</uri></graphic></fig></tp:treatment-sec><ref-list><ref id="B6011386"><element-citation xmlns:xlink="http://www.w3.org/1999/xlink" publication-type="article" xlink:type="simple"><person-group person-group-type="author"><name name-style="western"><surname>Péringuey</surname><given-names>L</given-names></name></person-group><year>1901</year><article-title>Descriptive catalogue of the <tp:taxon-name><tp:taxon-name-part taxon-name-part-type="order">Coleoptera</tp:taxon-name-part></tp:taxon-name> of South Africa (<tp:taxon-name><tp:taxon-name-part taxon-name-part-type="family">Lucanidae</tp:taxon-name-part></tp:taxon-name> and <tp:taxon-name><tp:taxon-name-part taxon-name-part-type="family">Scarabaeidae</tp:taxon-name-part></tp:taxon-name>)</article-title><source>Transactions of the South African Philosophical Society</source><volume>12</volume><issue>1</issue><fpage>1</fpage><lpage>563</lpage><pub-id pub-id-type="doi">10.5962/bhl.title.8963</pub-id></element-citation></ref><ref id="B6011131"><element-citation xmlns:xlink="http://www.w3.org/1999/xlink" publication-type="article" xlink:type="simple"><person-group person-group-type="author"><name name-style="western"><surname>Branco</surname><given-names>T</given-names></name></person-group><year>2010</year><article-title>Revision of the genera <italic><tp:taxon-name><tp:taxon-name-part taxon-name-part-type="genus" reg="Tiniocellus">Tiniocellus</tp:taxon-name-part></tp:taxon-name></italic> Péringuey, 1901 and <italic><tp:taxon-name><tp:taxon-name-part taxon-name-part-type="genus" reg="Nitiocellus">Nitiocellus</tp:taxon-name-part></tp:taxon-name></italic> gen. n. (<tp:taxon-name><tp:taxon-name-part taxon-name-part-type="order">Coleoptera</tp:taxon-name-part></tp:taxon-name>, <tp:taxon-name><tp:taxon-name-part taxon-name-part-type="family">Scarabaeidae</tp:taxon-name-part></tp:taxon-name>, <tp:taxon-name><tp:taxon-name-part taxon-name-part-type="tribe">Oniticellini</tp:taxon-name-part></tp:taxon-name>).</article-title><source>Boletín de la Sociedad Entomológica Aragonesa</source><fpage>71</fpage><lpage>126</lpage></element-citation></ref><ref id="B6011561"><element-citation xmlns:xlink="http://www.w3.org/1999/xlink" publication-type="article" xlink:type="simple"><person-group person-group-type="author"><name name-style="western"><surname>Thomas</surname><given-names>S K</given-names></name><name name-style="western"><surname>Nithya</surname><given-names>S</given-names></name><name name-style="western"><surname>Vinod</surname><given-names>K V</given-names></name></person-group><year>2011</year><article-title>Faunal survey, endemism and possible species loss of <tp:taxon-name><tp:taxon-name-part taxon-name-part-type="subfamily">Scarabaeinae</tp:taxon-name-part></tp:taxon-name> (<tp:taxon-name><tp:taxon-name-part taxon-name-part-type="order">Coleoptera</tp:taxon-name-part></tp:taxon-name>: Scara­baeidae) in the western slopes of the moist South Western Ghats, south India</article-title><source>Zootaxa</source><volume>2830</volume><fpage>29</fpage><lpage>38</lpage><pub-id pub-id-type="doi">10.11646/zootaxa.2830.1.3</pub-id></element-citation></ref><ref id="B6011213"><element-citation xmlns:xlink="http://www.w3.org/1999/xlink" publication-type="article" xlink:type="simple"><person-group person-group-type="author"><name name-style="western"><surname>Chandra</surname><given-names>K</given-names></name><name name-style="western"><surname>Gupta</surname><given-names>D</given-names></name></person-group><year>2013</year><article-title>Taxonomic studies on dung beetles (<tp:taxon-name><tp:taxon-name-part taxon-name-part-type="order">Coleoptera</tp:taxon-name-part></tp:taxon-name>: <tp:taxon-name><tp:taxon-name-part taxon-name-part-type="family">Scarabaeidae</tp:taxon-name-part></tp:taxon-name>, <tp:taxon-name><tp:taxon-name-part taxon-name-part-type="family">Geotrupidae</tp:taxon-name-part></tp:taxon-name>, <tp:taxon-name><tp:taxon-name-part taxon-name-part-type="family">Hybosoridae</tp:taxon-name-part></tp:taxon-name>) of Chhattisgarh, India.</article-title><source>Munis Entomology &amp; Zoology</source><volume>8</volume><issue>1</issue><fpage>331</fpage><lpage>360</lpage></element-citation></ref><ref id="B6011275"><element-citation xmlns:xlink="http://www.w3.org/1999/xlink" publication-type="article" xlink:type="simple"><person-group person-group-type="author"><name name-style="western"><surname>Karimbumkara</surname><given-names>S N</given-names></name><name name-style="western"><surname>Priyadarsanan</surname><given-names>D R</given-names></name></person-group><year>2013</year><article-title>Fauna of Karnataka, State Fauna Series.</article-title><source>Zoological Survey of India</source><volume>21</volume><fpage>173</fpage><lpage>178</lpage></element-citation></ref><ref id="B6364439"><element-citation xmlns:xlink="http://www.w3.org/1999/xlink" publication-type="book" xlink:type="simple"><person-group person-group-type="author"><name name-style="western"><surname>Löbl</surname><given-names>I.</given-names></name><name name-style="western"><surname>Smetana</surname><given-names>A.</given-names></name></person-group><year>2006</year><source><italic>Catalogue of Palaearctic <tp:taxon-name><tp:taxon-name-part taxon-name-part-type="order">Coleoptera</tp:taxon-name-part></tp:taxon-name>. <tp:taxon-name><tp:taxon-name-part taxon-name-part-type="superfamily">Scarabaeoidea</tp:taxon-name-part></tp:taxon-name>-<tp:taxon-name><tp:taxon-name-part taxon-name-part-type="superfamily">Scirtoidea</tp:taxon-name-part></tp:taxon-name>-<tp:taxon-name><tp:taxon-name-part taxon-name-part-type="superfamily">Dascilloidea</tp:taxon-name-part></tp:taxon-name>-<tp:taxon-name><tp:taxon-name-part taxon-name-part-type="superfamily">Buprestoidea</tp:taxon-name-part></tp:taxon-name>-<tp:taxon-name><tp:taxon-name-part taxon-name-part-type="superfamily">Byrrhoidea</tp:taxon-name-part></tp:taxon-name></italic>.</source><volume>3</volume><publisher-name>Apollo Books</publisher-name><publisher-loc>Stenstrup</publisher-loc><size units="page">690</size><pub-id pub-id-type="doi">10.1163/9789004309142</pub-id></element-citation></ref><ref id="B6011360"><element-citation xmlns:xlink="http://www.w3.org/1999/xlink" publication-type="article" xlink:type="simple"><person-group person-group-type="author"><name name-style="western"><surname>Noureen</surname><given-names>N</given-names></name><name name-style="western"><surname>Hussain</surname><given-names>M</given-names></name><name name-style="western"><surname>Malik</surname><given-names>M F</given-names></name><name name-style="western"><surname>Afsheen</surname><given-names>S</given-names></name></person-group><year>2015</year><article-title>New records of dung bettle fauna from Pakistan</article-title><source>Journal of Entomology and Zoology Studies</source><volume>3</volume><issue>3</issue><fpage>428</fpage><lpage>430</lpage></element-citation></ref><ref id="B6011231"><element-citation xmlns:xlink="http://www.w3.org/1999/xlink" publication-type="article" xlink:type="simple"><person-group person-group-type="author"><name name-style="western"><surname>Gajendra</surname><given-names>N</given-names></name><name name-style="western"><surname>Prasad</surname><given-names>S K</given-names></name></person-group><year>2016</year><article-title>A Review of <tp:taxon-name><tp:taxon-name-part taxon-name-part-type="order">Coleoptera</tp:taxon-name-part></tp:taxon-name> diversity of Chhattisgarh: Updated checklist 2015.</article-title><source>International Journal of Science and Research</source><volume>5</volume><issue>4</issue><fpage>710</fpage><lpage>714</lpage></element-citation></ref><ref id="B6011395"><element-citation xmlns:xlink="http://www.w3.org/1999/xlink" publication-type="article" xlink:type="simple"><person-group person-group-type="author"><name name-style="western"><surname>Philips</surname><given-names>T K</given-names></name></person-group><year>2016</year><article-title>Phylogeny of the <tp:taxon-name><tp:taxon-name-part taxon-name-part-type="tribe">Oniticellini</tp:taxon-name-part></tp:taxon-name> and <tp:taxon-name><tp:taxon-name-part taxon-name-part-type="tribe">Onthophagini</tp:taxon-name-part></tp:taxon-name> dung beetles (<tp:taxon-name><tp:taxon-name-part taxon-name-part-type="family">Scarabaeidae</tp:taxon-name-part></tp:taxon-name>, <tp:taxon-name><tp:taxon-name-part taxon-name-part-type="subfamily">Scarabaeinae</tp:taxon-name-part></tp:taxon-name>) from morphological evidence</article-title><source>ZooKeys</source><volume>579</volume><fpage>09</fpage><lpage>57</lpage><pub-id pub-id-type="doi">10.3897/zookeys.579.6183</pub-id></element-citation></ref><ref id="B6010939"><element-citation xmlns:xlink="http://www.w3.org/1999/xlink" publication-type="article" xlink:type="simple"><person-group person-group-type="author"><name name-style="western"><surname>Anto</surname><given-names>A</given-names></name><name name-style="western"><surname>Vinod</surname><given-names>K V</given-names></name></person-group><year>2017</year><article-title>Succession of dung beetles (<tp:taxon-name><tp:taxon-name-part taxon-name-part-type="subfamily">Scarabaeinae</tp:taxon-name-part></tp:taxon-name>: <tp:taxon-name><tp:taxon-name-part taxon-name-part-type="order">Coleoptera</tp:taxon-name-part></tp:taxon-name>) in the cow dung pats of a tropical agro habitat in Kerala, South India.</article-title><source>IOSR Journal of Environmental Science, Toxicology and Food Technology</source><volume>11</volume><issue>6</issue><fpage>2319</fpage><lpage>2402</lpage></element-citation></ref><ref id="B6011541"><element-citation xmlns:xlink="http://www.w3.org/1999/xlink" publication-type="article" xlink:type="simple"><person-group person-group-type="author"><name name-style="western"><surname>Singh</surname><given-names>A P</given-names></name><name name-style="western"><surname>Mahajan</surname><given-names>S</given-names></name><name name-style="western"><surname>Uniyal</surname><given-names>V P</given-names></name><name name-style="western"><surname>Mondal</surname><given-names>R</given-names></name></person-group><year>2017</year><article-title>First report on Scarabaeid (<tp:taxon-name><tp:taxon-name-part taxon-name-part-type="order">Coleoptera</tp:taxon-name-part></tp:taxon-name>) fauna of Sahaspur, Uttarakhand</article-title><source>Journal of Entomology and Zoology Studies</source><volume>5</volume><issue>6</issue><fpage>17</fpage><lpage>22</lpage></element-citation></ref><ref id="B6011497"><element-citation xmlns:xlink="http://www.w3.org/1999/xlink" publication-type="website" xlink:type="simple"><person-group person-group-type="author"><name name-style="western"><surname>Schoolmeesters</surname><given-names>P</given-names></name></person-group><article-title>Catalogue of Life: Annual Checklist, 2019 World <tp:taxon-name><tp:taxon-name-part taxon-name-part-type="family">Scarabaeidae</tp:taxon-name-part></tp:taxon-name></article-title><uri xlink:type="simple">www.catalogueoflife.org/col/details/database/id/27</uri><date-in-citation content-type="access-date">2020-05-28T00:00:00+03:00</date-in-citation></element-citation></ref></ref-list></tp:taxon-treatment>
